# Supplementary material for: Bayesian modeling reveals metabolite‐dependent ultrasensitivity in the cyanobacterial circadian clock
Source: Mol Syst Biol. 2020 Jun 4;16(6):e9355. doi: 10.15252/msb.20199355 (PMC7271899; doi:10.15252/msb.20199355)
Supplement: Supplementary file 4 — Source Data for Figure 1 [file MSB-16-e9355-s003.csv]

ind	D	T	S	U	rxn	clean_time	real_time	KaiA	ATP	Temp	KaiC
r1_0	0.069135182	0.045398609	1.6788678	98.206598	r1	0	0	0.375	100	30	3.5
r1_1	0.69722674	4.525235	4.7829604	89.994578	r1	1	1	0.375	100	30	3.5
r1_2	1.196453	6.7206643	5.3052231	86.77766	r1	2	2	0.375	100	30	3.5
r1_3	2.052489	8.4428191	6.4267915	83.0779	r1	3	3.5	0.375	100	30	3.5
r1_4	1.5588853	8.5858335	6.0822501	83.773031	r1	4	4.5	0.375	100	30	3.5
r1_6	3.8707397	9.971949	11.235504	74.921807	r1	6	6.966666667	0.375	100	30	3.5
r1_10	3.7931057	8.6205305	11.729384	75.85698	r1	10	10.21666667	0.375	100	30	3.5
r1_12	1.3856106	6.1630297	11.624762	80.826598	r1	12	12.25	0.375	100	30	3.5
r2_0	0.1677504	0.3137383	3.151047	96.367464	r2	0	0	0.375	25	30	3.5
r2_1	0.63837649	1.1444313	2.650327	95.566865	r2	1	1	0.375	25	30	3.5
r2_2	0.080740574	0.558818	1.8893155	97.471126	r2	2	2	0.375	25	30	3.5
r2_3	0.2595939	0.93920082	5.1540433	93.647162	r2	3	3.5	0.375	25	30	3.5
r2_4	1.9606878	3.7630142	5.2694745	89.006824	r2	4	4.5	0.375	25	30	3.5
r2_6	2.694342	2.9183383	4.483819	89.903501	r2	6	6.966666667	0.375	25	30	3.5
r2_10	1.9529916	2.647281	5.9241039	89.475624	r2	10	10.21666667	0.375	25	30	3.5
r2_12	0.30241102	0.24856993	2.6764686	96.77255	r2	12	12.25	0.375	25	30	3.5
r3_0	0.16782997	0.28959343	2.6863967	96.85618	r3	0	0	0.375	10	30	3.5
r3_1	1.5374454	1.6080943	3.0598306	93.79463	r3	1	1	0.375	10	30	3.5
r3_2	0.88983692	2.1826657	5.5885435	91.338954	r3	2	2	0.375	10	30	3.5
r3_3	0.49621564	1.1631298	5.9993719	92.341283	r3	3	3.5	0.375	10	30	3.5
r3_4	0.54040432	0.78193984	5.6117819	93.065874	r3	4	4.5	0.375	10	30	3.5
r3_6	0.28288607	0.58759129	2.6171228	96.5124	r3	6	6.966666667	0.375	10	30	3.5
r3_10	0.25495734	1.3880551	4.7206337	93.636354	r3	10	10.21666667	0.375	10	30	3.5
r3_12	0.17637059	1.4479181	3.1742814	95.20143	r3	12	12.25	0.375	10	30	3.5
r4_0	0.51915252	3.9412234	3.1852507	92.354373	r4	0	0	0.75	100	30	3.5
r4_1	2.0625914	18.926304	5.7155539	73.295551	r4	1	1	0.75	100	30	3.5
r4_2	4.6242403	31.596165	6.8033205	56.976274	r4	2	2	0.75	100	30	3.5
r4_3	10.844147	37.475063	9.3885161	42.292274	r4	3	3.5	0.75	100	30	3.5
r4_4	14.519097	40.218714	9.0231358	36.239053	r4	4	4.5	0.75	100	30	3.5
r4_6	20.1285	41.491554	9.6095358	28.77041	r4	6	6.966666667	0.75	100	30	3.5
r4_10	21.781873	35.025118	16.653151	26.539858	r4	10	10.21666667	0.75	100	30	3.5
r4_12	20.977121	28.064231	19.520159	31.438489	r4	12	12.25	0.75	100	30	3.5
r5_0	0.65625352	1.5142033	2.4739735	95.35557	r5	0	0	0.75	25	30	3.5
r5_1	1.7144207	9.3503676	4.9638813	83.97133	r5	1	1	0.75	25	30	3.5
r5_2	3.1285241	16.658197	5.5712752	74.642004	r5	2	2	0.75	25	30	3.5
r5_3	5.9787947	23.689132	7.5010136	62.83106	r5	3	3.5	0.75	25	30	3.5
r5_4	8.9256284	23.391949	8.3211455	59.361277	r5	4	4.5	0.75	25	30	3.5
r5_6	10.42069	24.5762	12.741472	52.261639	r5	6	6.966666667	0.75	25	30	3.5
r5_10	11.093785	20.527626	15.413592	52.964997	r5	10	10.21666667	0.75	25	30	3.5
r5_12	10.224028	18.221101	18.248488	53.306383	r5	12	12.25	0.75	25	30	3.5
r6_0	1.1236033	2.591519	4.1811028	92.103775	r6	0	0	0.75	10	30	3.5
r6_1	1.9633384	4.6953121	5.4766355	87.864714	r6	1	1	0.75	10	30	3.5
r6_2	2.2753349	5.1638068	5.6154853	86.945373	r6	2	2	0.75	10	30	3.5
r6_3	0.80867838	4.5425989	3.9659423	90.68278	r6	3	3.5	0.75	10	30	3.5
r6_4	1.8223646	6.4339643	4.5683048	87.175366	r6	4	4.5	0.75	10	30	3.5
r6_6	2.7175626	6.0462375	6.4211121	84.815088	r6	6	6.966666667	0.75	10	30	3.5
r6_10	2.1021958	6.5980367	8.443986	82.855781	r6	10	10.21666667	0.75	10	30	3.5
r6_12	2.1231015	6.2472621	9.4911011	82.138535	r6	12	12.25	0.75	10	30	3.5
r7_0	1.236349	3.9708198	3.4301511	91.36268	r7	0	0	1.5	100	30	3.5
r7_1	5.2256751	25.033067	4.6613243	65.079934	r7	1	1	1.5	100	30	3.5
r7_2	8.5401285	38.212139	6.4848826	46.762849	r7	2	2	1.5	100	30	3.5
r7_3	16.989493	42.856821	9.8713556	30.28233	r7	3	3.5	1.5	100	30	3.5
r7_4	22.666991	44.233393	10.16254	22.937076	r7	4	4.5	1.5	100	30	3.5
r7_6	29.538265	44.005376	10.907634	15.548726	r7	6	6.966666667	1.5	100	30	3.5
r7_10	35.706201	37.813843	14.533221	11.946736	r7	10	10.21666667	1.5	100	30	3.5
r7_12	33.124758	37.75457	16.6239	12.496772	r7	12	12.25	1.5	100	30	3.5
r8_0	1.3936592	3.1138307	3.2565538	92.235956	r8	0	0	1.5	25	30	3.5
r8_1	2.7953126	20.207006	5.8324041	71.165278	r8	1	1	1.5	25	30	3.5
r8_2	8.4428434	30.13567	9.7699817	51.651505	r8	2	2	1.5	25	30	3.5
r8_3	14.173321	34.672509	10.074891	41.079279	r8	3	3.5	1.5	25	30	3.5
r8_4	16.912926	33.596017	12.454359	37.036698	r8	4	4.5	1.5	25	30	3.5
r8_6	18.779347	32.118032	15.512179	33.590441	r8	6	6.966666667	1.5	25	30	3.5
r8_10	22.501254	24.637621	19.543446	33.31768	r8	10	10.21666667	1.5	25	30	3.5
r8_12	20.736781	21.676415	23.012572	34.574231	r8	12	12.25	1.5	25	30	3.5
r9_0	1.5088013	4.2364458	5.1810826	89.07367	r9	0	0	1.5	10	30	3.5
r9_1	1.9975562	12.00694	5.3439423	80.651562	r9	1	1	1.5	10	30	3.5
r9_2	4.7259564	17.875816	7.9923911	69.405837	r9	2	2	1.5	10	30	3.5
r9_3	7.9363377	19.76847	10.625569	61.669623	r9	3	3.5	1.5	10	30	3.5
r9_4	8.94853	19.844422	11.913707	59.293341	r9	4	4.5	1.5	10	30	3.5
r9_6	11.197448	18.651438	15.429599	54.721515	r9	6	6.966666667	1.5	10	30	3.5
r9_10	10.97256	12.781969	19.218032	57.027439	r9	10	10.21666667	1.5	10	30	3.5
r9_12	8.7144696	13.159567	22.626572	55.499392	r9	12	12.25	1.5	10	30	3.5
r10_0	0.22939622	3.2575427	2.6381149	93.874946	r10	0	0	3	100	30	3.5
r10_1	4.2891254	25.567325	6.4794484	63.664101	r10	1	1	3	100	30	3.5
r10_2	12.177241	42.745663	6.3856237	38.691472	r10	2	2	3	100	30	3.5
r10_3	23.304458	44.534963	8.8088272	23.351752	r10	3	3.5	3	100	30	3.5
r10_4	24.314339	46.824049	8.966256	19.895356	r10	4	4.5	3	100	30	3.5
r10_6	38.385388	42.347366	9.08282	10.184426	r10	6	6.966666667	3	100	30	3.5
r10_10	46.528579	34.649763	10.583043	8.2386137	r10	10	10.21666667	3	100	30	3.5
r10_12	51.957893	29.506346	10.252245	8.2835174	r10	12	12.25	3	100	30	3.5
r11_0	1.2434991	3.140779	1.6074351	94.008287	r11	0	0	3	25	30	3.5
r11_1	6.0729734	25.976104	8.8827538	59.068168	r11	1	1	3	25	30	3.5
r11_2	12.185652	36.196038	10.257273	41.361037	r11	2	2	3	25	30	3.5
r11_3	21.781445	36.676948	11.732111	29.809497	r11	3	3.5	3	25	30	3.5
r11_4	28.707504	36.817818	11.683662	22.791016	r11	4	4.5	3	25	30	3.5
r11_6	32.170555	31.437813	15.969707	20.421925	r11	6	6.966666667	3	25	30	3.5
r11_10	33.355999	23.11817	21.188395	22.337435	r11	10	10.21666667	3	25	30	3.5
r11_12	31.940325	19.705786	24.272059	24.08183	r11	12	12.25	3	25	30	3.5
r12_0	1.1753359	2.7890241	1.9951553	94.040485	r12	0	0	3	10	30	3.5
r12_1	4.3793653	19.256287	8.2473548	68.116993	r12	1	1	3	10	30	3.5
r12_2	9.0192344	24.917632	11.031015	55.032118	r12	2	2	3	10	30	3.5
r12_3	14.501476	26.630777	11.982765	46.884982	r12	3	3.5	3	10	30	3.5
r12_4	18.566961	28.501262	14.316609	38.615168	r12	4	4.5	3	10	30	3.5
r12_6	21.027747	20.819301	20.336156	37.816796	r12	6	6.966666667	3	10	30	3.5
r12_10	20.048834	15.986744	25.382552	38.58187	r12	10	10.21666667	3	10	30	3.5
r12_12	19.812606	15.084037	26.618857	38.484501	r12	12	12.25	3	10	30	3.5
r13_0	0.54837685	4.8219603	0.14167759	94.487985	r13	0	0	4.5	100	30	3.5
r13_1	9.6861511	29.217313	6.7470931	54.349443	r13	1	1	4.5	100	30	3.5
r13_2	16.910978	42.17938	8.1182988	32.791343	r13	2	2	4.5	100	30	3.5
r13_3	29.850324	51.942177	4.8260229	13.381476	r13	3	3.5	4.5	100	30	3.5
r13_4	28.228231	48.804005	3.359911	19.607853	r13	4	4.5	4.5	100	30	3.5
r13_6	41.206662	46.692189	2.5215952	9.579554	r13	6	6.966666667	4.5	100	30	3.5
r13_10	46.994738	32.939737	9.3172167	10.748308	r13	10	10.21666667	4.5	100	30	3.5
r13_12	53.622351	34.066007	9.4584892	2.8531525	r13	12	12.25	4.5	100	30	3.5
r14_0	1.053954	5.5117004	4.7931297	88.641216	r14	0	0	4.5	25	30	3.5
r14_1	6.4394796	26.129288	10.196946	57.234286	r14	1	1	4.5	25	30	3.5
r14_2	15.790021	35.582259	14.276056	34.351664	r14	2	2	4.5	25	30	3.5
r14_3	22.341149	39.481685	8.3577146	29.819451	r14	3	3.5	4.5	25	30	3.5
r14_4	34.24622	35.168971	10.944677	19.640132	r14	4	4.5	4.5	25	30	3.5
r14_6	38.218601	34.136232	10.504823	17.140344	r14	6	6.966666667	4.5	25	30	3.5
r14_10	36.745721	26.895653	23.184077	13.174548	r14	10	10.21666667	4.5	25	30	3.5
r14_12	35.195947	25.267277	18.981792	20.554984	r14	12	12.25	4.5	25	30	3.5
r15_0	0.25440066	0.51279159	0.59907817	98.63373	r15	0	0	4.5	10	30	3.5
r15_1	4.8696282	21.749736	10.065183	63.315453	r15	1	1	4.5	10	30	3.5
r15_2	11.63879	28.064538	13.366058	46.930613	r15	2	2	4.5	10	30	3.5
r15_3	17.234926	31.91752	14.969927	35.877627	r15	3	3.5	4.5	10	30	3.5
r15_4	21.603051	31.206091	14.706759	32.484099	r15	4	4.5	4.5	10	30	3.5
r15_6	22.539712	21.242748	21.721147	34.496393	r15	6	6.966666667	4.5	10	30	3.5
r15_10	24.313363	21.531124	26.194537	27.960976	r15	10	10.21666667	4.5	10	30	3.5
r15_12	18.941351	15.334792	30.321727	35.40213	r15	12	12.25	4.5	10	30	3.5
r16_0	2.0455426	5.853656	1.5796659	90.521136	r16	0	0	6	100	30	3.5
r16_1	7.0629583	30.285327	7.6879741	54.96374	r16	1	1	6	100	30	3.5
r16_2	18.54445	38.140318	9.8053552	33.509877	r16	2	2	6	100	30	3.5
r16_3	27.643103	43.182126	9.9124272	19.262343	r16	3	3.5	6	100	30	3.5
r16_4	33.222788	40.83276	10.182785	15.761668	r16	4	4.5	6	100	30	3.5
r16_6	46.131497	34.93806	9.1342859	9.7961571	r16	6	6.966666667	6	100	30	3.5
r16_10	55.795508	29.504332	9.040989	5.659171	r16	10	10.21666667	6	100	30	3.5
r16_12	55.678535	25.895546	11.444101	6.9818185	r16	12	12.25	6	100	30	3.5
r17_0	0.51111802	6.5044966	4.8117637	88.172622	r17	0	0	6	25	30	3.5
r17_1	7.8417641	31.685727	9.3086661	51.163843	r17	1	1	6	25	30	3.5
r17_2	16.898801	38.400306	12.062975	32.637919	r17	2	2	6	25	30	3.5
r17_3	26.410373	36.570638	14.765517	22.253473	r17	3	3.5	6	25	30	3.5
r17_4	33.633871	31.5036	15.539478	19.323051	r17	4	4.5	6	25	30	3.5
r17_6	39.886191	29.344097	15.031329	15.738383	r17	6	6.966666667	6	25	30	3.5
r17_10	41.959473	23.819735	19.185738	15.035055	r17	10	10.21666667	6	25	30	3.5
r17_12	41.884557	19.395856	23.099982	15.619605	r17	12	12.25	6	25	30	3.5
r18_0	1.0172847	4.3133486	4.8198412	89.849525	r18	0	0	6	10	30	3.5
r18_1	5.8412881	24.831327	10.731496	58.595889	r18	1	1	6	10	30	3.5
r18_2	14.565134	29.136614	13.995253	42.303	r18	2	2	6	10	30	3.5
r18_3	19.528488	28.668909	16.954555	34.848048	r18	3	3.5	6	10	30	3.5
r18_4	23.765686	26.519752	17.614484	32.100077	r18	4	4.5	6	10	30	3.5
r18_6	28.647818	20.30101	22.021708	29.029464	r18	6	6.966666667	6	10	30	3.5
r18_10	26.673305	16.694194	26.977299	29.655202	r18	10	10.21666667	6	10	30	3.5
r18_12	24.882128	13.906001	29.12864	32.083231	r18	12	12.25	6	10	30	3.5
