# Supplementary material for: Bayesian modeling reveals metabolite‐dependent ultrasensitivity in the cyanobacterial circadian clock
Source: Mol Syst Biol. 2020 Jun 4;16(6):e9355. doi: 10.15252/msb.20199355 (PMC7271899; doi:10.15252/msb.20199355)
Supplement: Supplementary file 5 — Source Data for Figure 2 [file MSB-16-e9355-s004.xlsx]

## Sheet: Sheet1
Time (h)	Fluorescence polarization (mFP)
	0.75 μM KaiA				1.0 μM KaiA				1.25 μM KaiA				1.5 μM KaiA
	25% ATP	35% ATP	50% ATP	100% ATP	25% ATP	35% ATP	50% ATP	100% ATP	25% ATP	35% ATP	50% ATP	100% ATP	25% ATP	35% ATP	50% ATP	100% ATP
0	130.851	141.698	140.754	139.703	139.938	132.142	138.837	141.198	143.321	143.161	143.664	140.294	138.255	139.337	138.284	138.683
0.25	131.253	141.117	140.982	141.031	138.841	132.384	137.996	139.871	142.352	142.783	144.075	140.451	139.43	140.358	138.804	138.29
0.5	131.66	141.563	140.333	140.184	139.14	131.464	137.552	141.505	142.519	143.397	143.637	140.619	138.736	139.712	139.906	138.822
0.75	130.713	141.728	141.267	140.49	140.14	131.6	138.513	143.037	142.496	143.585	143.918	141.446	139.933	139.488	139.694	140.237
1	132.701	140.81	141.637	140.531	138.986	132.906	138.215	142.118	143.552	142.707	143.838	141.821	139.423	140.413	138.998	137.778
1.25	131.756	140.672	140.419	140.995	140.727	132.859	138.307	141.821	142.84	144.806	144.791	140.934	138.889	142.078	139.982	139.094
1.5	132.22	142.651	142.187	140.553	139.291	132.486	138.542	141.95	142.61	145.468	144.864	141.746	139.225	141.944	140.666	139.178
1.75	131.873	142.021	141.012	140.953	140.463	133.016	138.999	143.396	142.65	144.602	146.217	142.331	139.419	142.135	140.49	139.487
2	130.54	141.979	141.818	141.452	139.312	132.481	139.887	142.322	143.214	144.703	145.847	143.292	139.381	141.039	140.447	140.446
2.25	130.919	142.651	142.198	141.63	140.283	133.812	139.947	143.377	143.209	145.296	146.314	141.517	139.796	141.459	141.394	140.277
2.5	130.112	141.281	142.423	141.221	139.585	133.911	139.836	143.533	143.048	147.034	146.962	142.639	140.29	141.406	141.003	140.18
2.75	130.633	141.547	141.982	141.038	139.685	133.685	139.009	143.085	144.185	146.876	146.387	143.021	140.485	142.161	141.362	140.516
3	131.552	141.21	141.772	140.645	140.134	133.701	139.423	143.118	142.111	145.409	146.916	143.06	140.786	142.515	141.212	142.392
3.25	132.097	142.845	142.224	141.267	140.381	133.484	139.403	143.804	144.288	146.101	147.45	143.528	140.994	144.269	142.503	142.823
3.5	131.249	142.378	141.465	141.334	140.371	133.988	140.485	142.343	144.173	146.901	147.008	143.511	140.948	142.999	143.297	142.144
3.75	132.501	142.502	142.002	141.31	139.456	133.271	140.158	143.863	144.622	146.325	146.433	144.596	140.459	143.256	142.532	141.837
4	133.679	142.181	142.073	142.703	140.5	133.83	140.615	143.714	144.323	147.569	146.78	143.488	143.546	143.847	142.291	142.38
4.25	130.868	142.353	143.229	141.512	141.087	134.806	141.013	143.609	144.803	148.231	148.022	143.949	141.592	144.987	143.119	143.577
4.5	131.376	143.302	142.455	141.432	140.43	135.394	140.479	144.086	144.542	147.999	148.573	144.687	142.95	144.488	143.923	143.671
4.75	130.925	142.631	142.743	141.749	140.123	133.475	141.566	144.876	144.305	147.731	148.553	145.478	141.367	145.131	144.063	142.198
5	131.561	142.024	141.991	141.474	141.126	135.444	140.986	144.641	143.993	148.438	148.683	143.592	142.372	145.67	144.151	143.925
5.25	131.878	140.87	143.026	141.571	141.474	136.236	142.509	145.092	144.048	147.962	147.029	144.93	142.339	144.34	143.588	144.632
5.5	131.157	143.572	142.11	143.475	140.746	135.253	142.387	145.304	145.029	148.497	148.187	145.202	142.259	144.89	144.684	145.026
5.75	130.661	142.196	143.435	141.221	140.172	135.564	141.678	143.652	145.321	149.647	148.979	144.978	142.647	144.857	145.039	144.661
6	130.826	143.125	142.586	142.108	141.469	136.313	141.978	145.541	145.133	149.03	146.704	145.334	142.298	146.507	145.408	144.482
6.25	131.72	142.72	142.658	143.103	141.227	136.62	142.502	144.61	145.806	148.651	149.268	144.654	142.07	145.705	144.742	145.636
6.5	132.892	144.052	142.318	140.351	141.986	136.444	142.461	145.172	145.823	149.013	148.931	146.604	143.423	144.681	145.537	145.763
6.75	131.468	142.373	141.883	143.029	141.194	135.967	141.318	144.871	146.096	148.847	148.35	144.958	143.124	146.043	144.005	145.252
7	130.646	143.599	143.747	142.187	141.962	135.913	141.79	144.574	146.605	148.884	149.607	145.063	143.363	145.146	144.128	145.687
7.25	130.727	143.079	144.695	143.012	141.127	136.233	142.362	144.859	146.21	149.067	149.741	145.479	142.796	145.61	143.965	145.815
7.5	131.061	143.001	143.427	141.678	142.317	136.225	142.408	144.075	146.041	147.666	148.434	145.055	143.598	145.482	144.156	145.94
7.75	131.878	143.157	143.494	141.855	142.218	137.436	142.507	144.938	145.964	149.028	147.832	144.134	143.185	145.645	142.525	146.008
8	130.501	142.191	144.173	141.918	142.438	137.034	141.329	143.314	147.037	149.05	148.565	145.507	142.423	144.176	143.494	144.593
8.25	132.853	144.053	143.397	141.364	141.488	136.788	141.826	144.376	146.407	149.203	147.397	143.897	143.375	145.403	143.012	144.871
8.5	131.325	145.541	143.167	140.989	142.039	136.313	141.401	143.003	146.822	150.137	148.133	143.979	143.241	144.041	142.068	145.959
8.75	131.924	142.827	143.039	141.544	141.976	136.533	141.886	143.953	145.566	148.313	146.16	143.914	142.707	143.82	141.678	145.014
9	131.472	143.925	144.037	140.445	142.602	137.203	141.606	143.708	147.993	148.576	147.629	143.93	142.707	143.108	142.491	145.317
9.25	129.695	144.4	143.52	141.762	142.741	137.323	141.492	141.984	146.738	148.149	146.833	142.525	142.01	143.019	141.828	144.912
9.5	133.123	141.916	144.639	141.585	143.601	137.418	140.586	142.84	146.602	147.987	146.818	143.183	142.164	142.418	140.428	143.917
9.75	131.869	144.058	143.41	140.551	142.757	136.782	141.364	143.61	146.813	147.93	145.046	143.512	142.94	141.55	141.65	143.176
10	132.69	143.631	144.462	140.911	142.157	135.334	140.259	141.765	146.84	146.739	145.55	142.802	142.542	143.724	141.486	143.106
10.25	133.174	143.413	143.379	141.613	142.057	136.041	140.523	142.502	146.236	147.244	145.611	142.55	141.98	141.611	141.053	142.811
10.5	131.592	144.688	143.088	140.618	141.923	135.882	140.187	141.293	146.588	146.744	144.662	141.753	141.226	142.068	138.85	143.064
10.75	132.699	143.777	142.627	141.15	143.552	135.841	140.087	140.847	146.583	147.037	144.991	141.629	139.653	141.005	138.831	141.743
11	132.281	144.254	142.426	140.972	142.535	134.835	140.205	142.493	147.739	145.847	145.171	142.237	141.039	141.428	139.014	142.41
11.25	131.868	143.596	142.797	139.886	142.557	137.727	140.017	140.119	146.317	145.036	142.407	141.342	139.87	140.648	138.265	141.71
11.5	134.09	144.238	143.541	138.894	143.196	135.668	140.516	141.575	145.056	145.81	144.352	141.046	139.704	140.393	137.625	141.775
11.75	132.045	144.008	142.996	140.076	142.468	135.595	138.773	141.373	145.835	145.709	143.608	141.453	140.744	142.487	137.742	140.702
12	131.99	144.733	141.35	140.836	143.469	135.811	138.423	139.723	146.293	145.431	143.676	140.768	140.565	139.071	137.831	140.304
12.25	132.236	144.27	142.246	139.058	142.629	135.146	139.082	140.059	145.425	145.402	143.078	139.802	140.116	141.016	137.764	140.224
12.5	132.248	143.723	142.93	140.612	142.879	135.706	138.466	139.345	146.035	144.654	142.579	140.364	138.469	140.115	137.142	139.03
12.75	133.549	144.549	143.273	139.503	143.051	135.21	138.25	140.006	145.666	144.631	143.584	139.847	137.755	138.971	136.814	138.726
13	132.215	143.476	142.344	140.091	143.052	135.137	137.817	139.605	144.296	143.214	143.22	139.185	139.303	138.05	138.859	139.021
13.25	132.237	144.043	142.231	139.456	142.596	134.203	137.803	140.416	145.182	143.962	141.695	139.734	139.012	139.028	136.867	138.029
13.5	131.758	145.317	141.599	139.247	142.585	133.406	138.304	139.536	142.91	142.39	141.765	139.804	138.586	139.04	136.976	139.8
13.75	131.67	142.821	142.502	140.167	141.559	133.914	137.92	139.845	144.716	144.29	141.899	139.415	138.415	139.216	136.901	138.981
14	132.11	143.524	141.665	140.314	143.157	134.619	138.154	139.042	144.866	143.163	144.055	140.078	138.805	139.06	136.588	139.135
14.25	132.57	142.736	140.918	139.604	141.589	132.772	138.283	139.525	144.42	143.958	142.113	139.338	138.453	137.949	137.222	137.29
14.5	130.917	144.168	141.471	139.105	141.647	133.201	137.221	139.858	144.482	142.574	141.798	139.861	138.722	138.884	135.142	138.079
14.75	132.589	143.22	141.473	139.315	142.143	133.758	136.787	139.13	144.827	144.132	141.589	139.065	137.512	138.73	136.709	137.425
15	132.725	144.866	141.584	138.765	142.106	134.417	136.804	138.85	144.627	143.805	142.851	139.13	137.535	138.32	136.513	138.8
15.25	132.853	141.919	142.151	138.966	142.007	133.002	138.033	139.863	143.289	142.974	142.595	139.281	138.351	138.593	137.613	137.295
15.5	132.773	144.3	142.726	138.764	141.182	133.909	137.743	139.135	143.509	143.33	142.544	140.025	137.712	138.499	136.919	138.636
15.75	134.454	142.857	139.651	139.109	141.783	133.162	136.69	139.187	144.106	144.047	141.654	138.7	137.672	138.403	137.195	137.817
16	132.109	142.67	140.288	139.673	141.613	132.939	137.364	139.224	142.439	143.458	142.469	138.888	138.535	139.17	136.972	137.675
16.25	133.498	143.848	142.177	139.823	140.37	133.933	138.279	139.938	142.393	143.601	143.034	138.886	139.005	139.021	137.122	137.934
16.5	131.569	143.443	141.861	139.701	141.411	133.223	136.891	139.319	143.941	143.382	142.327	137.835	138.538	138.014	137.443	137.443
16.75	133.195	144.016	140.79	140.89	141.979	134.049	137.034	142.624	142.475	144.052	142.681	138.785	137.794	137.647	137.641	137.535
17	131.279	143.14	141.325	139.933	140.142	133.083	137.902	139.358	143.938	142.438	143.801	138.964	138.266	137.588	135.637	138.454
17.25	131.505	143.802	141.126	138.388	141.304	132.996	138.018	139.029	144.71	143.897	142.156	139.563	137.817	138.222	136.631	137.976
17.5	132.492	143.562	140.833	140.39	139.878	133.946	136.761	139.889	142.736	143.069	142.135	139.775	137.374	136.963	136.224	137.616
17.75	133.268	142.109	141.463	139.208	139.874	132.719	137.657	138.256	143.481	142.756	142.988	138.927	137.54	138.665	136.98	137.043
18	131.987	143.074	142.292	139.066	140.961	133.669	136.858	139.691	144.764	144.479	142.698	139.305	138.412	139.12	136.857	138.115
18.25	132.647	142.399	140.836	139.288	140.359	133.102	138.623	139.804	142.54	144.166	142.317	139.14	136.977	138.947	137.218	139.011
18.5	133.73	142.791	141.248	139.933	139.439	132.388	136.669	139.646	142.345	142.402	141.844	138.923	138.587	139.307	137.088	136.122
18.75	133.276	142.07	140.511	138.772	139.782	133.515	136.151	139.864	142.633	142.667	143.25	138.485	137.124	138.274	136.87	138.171
19	132.2	142.413	140.627	139.771	140.651	132.194	137.071	139.138	141.949	142.804	142.732	138.979	138.86	138.368	136.364	137.364
19.25	132.556	143.097	140.26	138.84	140.152	133.106	137.986	139.733	142.179	143.037	143.039	140.162	137.1	139.147	136.753	138.226
19.5	133.036	142.809	141.354	139.831	140.54	133.452	137.611	140.389	143.133	143.684	142.328	138.928	137.886	138.226	138.066	137.838
19.75	132.935	143.092	141.467	139.307	140.724	133.33	137.237	139.56	143.553	142.587	142.721	139.714	136.532	138.348	136.795	137.902
20	133.272	142.485	140.508	138.184	140.478	133.526	137.306	138.979	142.558	144.171	142.96	139.623	137.513	138.891	137.573	138.455
20.25	131.498	142.49	141.195	139.897	140.958	133.055	137.006	140.853	142.018	143.54	142.482	139.495	137.473	139.273	136.713	137.936
20.5	132.85	142.815	141.326	139.487	141.556	133.079	136.54	140.16	143.276	142.751	142.635	139.722	138.377	138.641	136.982	138.294
20.75	132.134	143.313	140.603	139.619	139.84	135.247	137.527	138.777	140.879	144.073	142.174	140.542	138.417	139.195	137.032	138.19
21	133.34	141.933	140.373	140.247	139.785	133.521	137.129	139.752	144.536	143.969	141.724	139.111	138.082	139.277	137.315	138.381
21.25	131.705	142.017	141.129	139.827	139.599	132.939	136.502	140	142.427	142.995	143.034	138.568	137.864	138.505	136.204	138.087
21.5	132.463	142.665	140.048	140.165	139.782	132.97	138.864	139.291	143.029	144.865	143.32	140.411	136.7	138.194	137.301	139.037
21.75	132.445	143.216	141.213	139.417	140.585	131.648	137.791	140.357	143.121	143.991	143.673	140.461	139.173	140.635	136.894	137.947
22	131.264	142.378	141.913	138.341	140.449	133.197	137.593	140.273	141.967	143.207	143.559	139.908	138.066	138.994	136.451	138.6
22.25	131.967	142.168	142.43	139.679	140.019	134.085	137.535	142.143	142.806	143.933	143.8	140.043	137.533	138.908	137.482	137.693
22.5	133.37	142.857	141.226	140.1	139.885	132.676	136.69	141.635	142.926	143.027	143.235	141.09	138.937	139.402	137.182	138.529
22.75	133.044	142.869	140.1	140.711	139.618	133.103	136.726	140.635	142.599	143.781	143.098	140.996	137.797	139.292	136.661	137.87
23	133.9	142.215	141.172	141.22	138.738	133.923	136.254	141.706	142.335	143.107	143.167	141.583	139.252	139.197	138.773	137.512
23.25	133.171	143.122	141.256	140.42	139.903	133.583	137.886	140.523	142.955	144.176	142.323	140.066	138.467	139.455	139.046	138.967
23.5	133.174	142.869	141.46	139.809	138.871	134.656	138.07	141.194	143.374	144.034	145.255	141.127	138.101	139.737	137.63	138.436
23.75	134.65	142.605	140.485	140.682	140.19	134.251	137.852	140.788	142.76	142.852	142.989	141.114	137.935	139.683	138.828	140.872
24	133.232	142.881	140.222	140.075	139.878	133.061	138.053	141.853	142.828	144.791	144.196	141.493	139.161	140.528	138.85	138.901
24.25	133.541	142.042	140.017	140.939	140.014	134.638	137.501	141.444	143.495	143.459	144.891	141.312	138.816	140.595	139.246	139.335
24.5	133.82	141.622	139.915	140.327	138.811	134.008	138.87	142.343	142.961	144.331	144.614	141.859	138.859	140.751	139.175	139.693
24.75	133.201	141.803	141.378	140.164	139.543	132.239	138.564	142.243	142.162	145.214	144.563	141.555	138.222	140.527	139.449	139.722
25	133.442	142.599	141.316	141.001	140.389	133.569	138.709	141.914	141.524	144.195	143.607	141.089	137.719	140.137	139.675	140.157
25.25	133.444	141.843	140.284	141.035	140.074	134.647	138.96	142.279	142.518	144.702	144.344	142.383	139.201	141.31	139.968	140.463
25.5	133.809	142.317	140.497	140.379	139.826	133.871	138.885	142.428	142.056	144.028	143.284	141.731	137.915	139.955	141.047	140.42
25.75	133.937	141.97	141.958	141.089	139.195	134.328	137.943	143.912	143.22	143.912	145.346	141.263	137.991	140.969	140.785	141.063
26	133.697	141.704	142.494	141.035	139.353	131.921	138.536	142.667	142.552	143.385	146.195	142.67	139.197	140.931	141.419	142.197
26.25	132.465	142.353	141.215	140.077	140.031	134.493	139.043	143.188	142.437	145.778	145.738	143.566	138.429	141.674	142.163	142.012
26.5	134.255	142.605	141.967	140.619	138.839	133.305	139.38	143.2	144.178	145.833	146.53	143.909	139.957	142.93	141.266	141.592
26.75	132.315	141.901	141.572	141.109	139.007	134.957	138.489	142.357	142.828	145.624	146.96	143.266	140.423	141.295	142.477	141.549
27	133.822	141.035	142.061	141.239	140.753	134.805	139.064	143.805	142.505	145.713	146.764	143.578	138.062	142.307	141.853	141.98
27.25	132.987	143.466	141.684	140.828	140.084	133.937	139.069	143.219	143.54	146.782	147.707	143.64	140.032	143.072	142.825	142.418
27.5	133.41	140.974	139.958	140.704	140.443	134.615	138.92	144.546	143.616	145.631	146.831	143.87	139.816	143.719	143.851	143.953
27.75	133.594	142.268	141.881	141.774	140.468	134.998	139.842	143.061	144.009	146.337	147.713	145.164	140.136	143.127	144.239	143.357
28	133.235	142.869	140.624	142.196	140.143	134.908	140.119	144.414	144.195	145.906	147.345	144.366	140.11	143.527	144.267	143.824
28.25	133.56	142.544	142.455	141.008	140.742	135.421	140.483	145.729	144.74	147.637	148.104	144.505	140.481	143.196	144.298	144.487
28.5	132.293	142.116	142.376	142.679	140.502	134.807	140.548	144.953	143.402	145.693	148.328	145.054	141.078	144.799	144.654	144.239
28.75	133.55	142.966	141.841	141.628	139.57	134.794	140.765	144.243	142.77	147.089	148.789	144.644	140.362	143.919	143.413	145.821
29	132.682	142.212	143.068	142.184	141.007	136.432	140.686	144.934	144.761	147.456	147.85	146.119	141.69	143.701	146.331	145.426
29.25	132.979	142.273	143.489	142.437	140.373	135.39	139.461	144.639	145.121	147.596	149.176	145.842	141.435	144.484	144.398	144.879
29.5	132.683	142.272	141.622	142.777	138.504	137.318	141.583	144.845	143.69	148.562	148.444	145.95	138.934	143.732	142.814	145.33
29.75	132.673	142.392	142.568	141.913	140.75	136.04	140.892	145.026	144.286	149.202	148.858	145.373	141.833	145.917	143.707	144.841
30	135.07	142.76	142.5	141.826	140.068	134.942	140.092	144.962	142.775	148.275	148.848	144.589	142.438	144.631	145.053	146.177
30.25	133.641	142.615	143.485	141.78	141.423	136.236	142.262	145.06	144.626	147.813	149.466	145.218	141.891	144.583	144.384	145.865
30.5	132.073	142.525	143.945	143.001	139.785	136.839	143.044	143.955	144.012	150.069	149.779	144.553	142.298	145.127	144.523	145.409
30.75	132.915	141.697	141.809	142.367	139.972	137.569	141.99	143.806	144.162	149.052	148.251	145.244	142.924	145.427	143.485	146.082
31	133.731	142.234	141.615	142.713	140.743	137.525	142.201	145.713	144.6	148	149.178	145.502	142.691	145.556	143.294	145.738
31.25	132.22	143.324	142.566	141.642	139.939	137.362	142.388	144.118	145.87	147.439	149.848	145.234	141.854	146.215	144.508	144.851
31.5	133.137	142.809	143.178	142.563	142.118	136.927	142.658	144.426	144.59	149.274	149.195	144.072	142.256	144.098	143.057	145.519
31.75	133.918	142.997	141.503	141.343	139.876	136.99	142.804	143.854	145.686	149.013	147.991	143.433	143.491	145.27	143.901	146.278
32	132.908	143.118	143.386	141.297	141.781	138.678	142.222	144.609	144.892	149.193	148.131	144.526	143.007	143.863	143.206	144.784
32.25	133.257	142.069	143.453	141.856	141.584	137.191	142.828	144.789	145.585	149.97	147.644	144.302	143.931	144.361	141.316	145.566
32.5	133.12	142.535	142.279	142.258	140.333	138.158	141.126	143.584	146.012	149.039	147.883	143.163	143.524	143.498	142.745	145.828
32.75	133.407	141.436	142.607	142.219	141.245	137.882	141.694	144.015	145.794	148.576	147.578	143.262	142.618	144.233	142.288	145.426
33	133.471	143.003	143.662	140.89	141.644	137.914	142.159	142.778	146.805	148.476	147.521	142.275	142.896	142.878	141.496	145.256
33.25	133.73	143.764	142.632	141.576	141.417	137.059	141.752	143.083	146.059	149.093	146.979	143.117	143.352	143.197	141.822	143.817
33.5	134.388	142.485	143.297	140.829	140.659	137.526	141.233	142.739	145.81	148.418	146.747	141.714	141.934	144.213	140.464	143.295
33.75	132.797	143.266	143.626	140.599	141.316	137.074	141.455	142.355	146.547	147.508	145.432	141.213	142.296	142.512	139.938	142.083
34	133.115	143.424	142.875	141.808	141.968	137.888	141.798	143.43	146.4	148.099	146.383	142.901	143.228	141.487	140.233	142.608
34.25	133.116	143.248	143.285	140.217	142.154	138.569	141.205	141.368	146.745	147.611	146.947	142.375	141.987	142.352	140.017	142.4
34.5	133.521	144.227	143.45	140.267	142.497	138.093	141.302	140.769	147.058	147.886	144.862	141.281	141.339	141.95	138.744	141.974
34.75	131.936	143.212	142.478	139.333	142.053	138.625	140.203	141.441	145.8	147.915	145.111	140.996	141.762	141.334	138.779	139.877
35	133.222	143.805	143.755	140.63	141.847	137.054	141.725	141.175	146.415	147.496	145.256	141.304	141.028	141.586	138.928	141.962
35.25	133.449	143.757	143.181	140.998	142.729	138.462	140.06	141.496	147.815	147.084	144.364	140.742	140.586	140.539	138.091	139.738
35.5	133.405	143.715	142.551	140.674	141.429	138.711	139.673	139.85	147.083	147.372	145.39	140.385	139.919	140.812	137.6	141.13
35.75	133.258	143.121	143.707	139.191	142.729	138.198	139.21	140.935	145.385	145.916	144.517	139.756	140.842	140.638	137.623	139.112
36	132.198	143.856	143.554	141.403	141.299	137.678	140.479	140.037	145.913	146.445	144.416	141.367	140.46	138.975	137.85	139.977
36.25	134.278	144.588	142.655	139.54	142.506	136.963	139.301	140.889	145.726	145.99	143.651	140.557	141.18	140.211	137.636	139.616
36.5	132.973	143.612	142.497	139.285	141.743	137.001	138.203	140.242	145.766	146.465	143.085	138.64	140.78	138.877	138.178	139.253
36.75	132.85	142.937	144.492	139.924	143.113	137.689	138.595	140.763	145.867	144.655	143.922	139.111	140.16	139.642	136.977	138.134
37	133.327	143.632	142.15	140.018	143.186	136.538	139.996	141.051	146.185	144.793	142.085	140.406	139.21	140.006	137.315	138.707
37.25	133.379	143.73	143.54	139.99	141.786	136.376	138.854	140.03	146.374	144.602	142.335	139.522	140.239	139.551	136.27	138.943
37.5	133.141	143.355	143.942	140.575	142.036	136.922	139.28	140.834	145.954	145.905	142.955	139.111	139.608	139.878	136.1	137.763
37.75	133.427	144.009	143.589	139.303	142.88	137.123	139.255	139.393	145.778	144.727	142.106	139.81	139.522	138.062	137.366	138.328
38	133.701	144.546	142.302	139.728	142.443	136.999	138.862	139.724	146.147	144.362	143.117	139.38	139.207	138.669	136.061	138.306
38.25	133.193	143.911	142.253	139.267	142.572	137.045	137.379	140	144.641	144.55	144.062	138.79	138.934	138.454	135.714	138.317
38.5	132.176	143.806	142.638	138.218	142.197	135.949	137.553	140.384	146.175	144.683	143.238	139.109	139.935	138.35	136.798	137.267
38.75	132.826	143.781	143.064	138.759	142.209	136.451	137.829	139.68	145.02	144.647	143.577	140.43	138.382	138.993	137.682	138.453
39	133.71	143.597	141.258	139.162	142.6	135.692	137.356	140.33	145.953	143.834	142.564	139.492	137.746	138.538	136.502	138.329
39.25	133.488	144.688	142.164	139.914	142.198	136.331	137.72	140.454	145.3	144.269	142.357	140.42	137.776	139.231	137.544	138.163
39.5	133.345	144.289	141.713	139.68	141.336	135.49	138.254	139.67	145.649	143.224	142.098	140.071	138.199	138.983	135.76	137.353
39.75	133.179	143.635	142.171	139.524	143.248	134.746	138.758	139.814	144.598	144.754	142.972	138.95	138.281	138.469	137.028	137.599
40	133.339	142.956	141.826	138.515	143.17	135.523	137.41	140.293	144.69	143.308	143.133	139.123	137.686	138.773	137.029	138.222
40.25	133.474	144.195	142.597	139.819	142.84	136.053	137.628	140.031	144.705	142.836	141.369	138.908	137.934	138.348	136.419	138.222
40.5	133.424	144.59	141.19	139.387	140.597	135.698	137.605	139.867	144.298	143.414	142.869	138.894	138.206	138.42	137.513	138.044
40.75	132.603	143.228	142.24	140.125	141.055	134.919	137.9	140.315	145.028	142.284	142.17	139.011	137.781	138.833	136.865	138.457
41	133.569	144.34	140.784	139.68	142.121	135.096	136.238	140.094	143.663	143.806	142.375	139.411	137.777	138.406	136.636	138.59
41.25	133.913	143.857	141.961	139.654	142.016	134.973	138.332	139.16	144.062	143.403	142.381	138.64	137.742	138.929	136.959	137.12
41.5	132.591	143.473	142.199	138.848	140.866	134.816	136.927	139.505	144.196	144.119	142.96	138.943	137.478	138.955	137.282	137.405
41.75	133.948	143.338	140.431	139.477	142.568	134.42	137.789	140.4	143.074	144.236	143.373	140.158	138.831	140.262	137.523	138.161
42	133.533	143.505	140.641	139.62	142.023	134.37	138.794	138.928	142.886	143.076	142.971	138.609	137.867	138.179	136.688	137.391
42.25	133.001	143.159	141.162	139.719	142.079	134.693	137.037	139.547	143.331	143.961	140.951	139.508	136.877	139.266	136.788	138.167
42.5	133.966	143.406	141.517	139.761	141.824	134.841	137.36	139.213	143.032	143.909	143.092	138.415	137.717	138.672	138.465	137.612
42.75	131.713	143.48	140.198	139.021	141.53	135.896	137.5	140.967	141.625	142.601	141.661	139.878	138.482	138.229	135.904	138.722
43	132.974	143.553	141.23	140.611	141.775	135.21	136.976	139.801	143.406	143.284	141.834	140.678	138.576	138.476	137.095	138.528
43.25	132.697	143.221	141.581	140.013	140.581	134.238	137.625	140.238	143.277	143.903	142.187	139.896	137.372	138.668	136.188	137.65
43.5	133.231	142.519	141.707	139.382	141.052	134.685	137.058	140.062	142.752	142.649	142.995	139.883	138.202	139.287	137.4	137.877
43.75	133.217	143.936	140.972	140.296	141.325	134.361	137.127	139.284	142.968	142.841	142.943	140.29	137.245	139.563	136.727	138.194
44	133.584	143.77	140.726	139.893	140.623	135.472	137.285	140.302	143.124	142.729	141.993	139.895	138.392	139.085	136.691	136.414
44.25	133.143	142.079	140.592	139.987	140.98	134.966	137.046	139.343	142.444	143.689	143.287	138.76	136.812	139.357	136.394	138.081
44.5	133.171	143.578	139.919	139.26	141.249	134.405	136.959	140.133	142.631	144.014	142.434	139.623	137.387	138.583	136.673	139.398
44.75	133.621	143.738	142.707	140.43	141.948	135.184	138.74	139.17	143.206	143.156	143.252	139.835	137.86	138.808	136.565	137.7
45	133.465	142.537	141.011	140.249	139.691	134.379	137.817	140.269	142.967	142.393	142.255	139.34	138.195	139.125	136.823	137.926
45.25	133.142	143.202	140.496	140.214	140.333	134.639	137.03	140.777	142.631	143.204	142.054	140.452	138.89	138.592	135.875	138.318
45.5	132.998	143.768	141.248	139.199	138.847	134.411	137.482	140.935	142.782	142.644	143.344	140.155	137.183	139.26	137.58	138.169
45.75	132.925	142.259	140.708	140.292	140.644	133.074	137.558	141.042	142.347	144.398	142.398	141.016	138.367	138.929	137.235	139.184
46	132.971	143.601	140.532	139.214	140.489	135.537	137.859	140.762	142.109	143.049	143.735	139.957	138.55	138.547	138.336	139.397
46.25	132.586	143.269	141.464	139.791	139.671	135.261	136.92	140.179	142.718	142.254	143.827	139.815	137.938	139.52	137.941	138.462
46.5	132.87	142.617	141.068	140.35	139.773	134.218	137.06	140.063	143.396	142.932	143.128	140.758	137.719	139.672	138.439	139.453
46.75	133.639	142.168	140.88	140.207	139.548	134.369	136.892	140.945	142.366	142.297	141.964	141.21	138.024	139.791	137.655	139.076
47	132.531	141.768	140.9	140.414	140.024	134.363	137.202	140.779	141.845	142.708	142.955	141.454	137.725	139.045	137.554	139.408
47.25	133.044	142.746	141.861	140.94	139.751	134.601	136.932	140.137	143.476	143.551	142.372	140.771	137.686	138.478	136.249	139.162
47.5	132.838	142.697	140.71	140.469	140.285	134.771	138.118	140.883	142.335	143.581	143.366	141.147	138.491	138.685	139.021	139.737
47.75	133.4	142.157	141.301	140.926	140.67	134.814	137.175	140.852	142.272	144.259	143.644	141.765	137.869	139.518	138.205	138.853
48	132.391	142.913	141.485	140.556	139.826	134.739	137.78	141.906	141.647	142.664	142.799	140.387	137.581	139.393	138.573	139.895
48.25	132.665	142.088	141.533	139.547	139.806	134.5	138.491	140.975	143.257	143.296	142.84	141.331	138.774	140.365	138.72	139.358
48.5	131.947	142.894	140.985	141.005	140.883	134.969	137.291	142.942	142.302	144.514	144.025	142.38	138.149	139.489	139.113	140.12
48.75	133.223	141.375	140.894	140.209	139.702	134.878	137.569	142.438	141.731	144.018	144.542	142.532	139.411	139.073	140.22	140.212
49	133.397	142.371	141.81	141.116	140.312	134.624	137.624	142.006	143.656	144.568	145.66	141.732	138.286	140.999	139.781	140.627
49.25	133.394	143.036	140.951	141.146	140.125	135.741	137.428	141.688	142.157	145.295	145.138	142.531	138.773	140.369	139.937	141.189
49.5	133.379	143.901	139.945	140.045	140.133	135.709	138.179	143.704	141.544	144.941	143.763	143.365	137.699	140.339	141.653	140.401
49.75	132.927	142.562	141.869	140.8	139.562	134.534	137.933	142.544	143.198	145.704	144.773	143.096	139.017	140.159	140.06	141.484
50	133.491	142.636	141.579	142.062	139.821	135.285	138.34	144.393	143.449	144.597	145.164	143.824	140.174	140.735	140.542	141.871
50.25	133.528	142.045	140.447	141.346	139.576	135.1	137.108	143.166	142.973	144.137	145.802	144.189	138.023	140.817	141.258	142.985
50.5	132.254	142.07	140.813	141.546	140.115	133.545	138.997	144.233	142.921	144.937	145.816	145.116	139.124	141.417	141.664	142.106
50.75	132.818	141.732	141.562	140.692	139.554	134.574	139.36	144.557	143.552	145.178	145.901	144.646	138.73	142.062	141.555	143.395
51	132.991	141.973	142.176	140.278	139.537	135.364	139.277	143.242	142.811	145.859	146.024	144.913	138.864	141.839	142.98	143.291
51.25	132.961	142.273	140.723	140.481	139.625	135.418	140.22	143.422	142.046	145.387	146.109	144.294	139.857	142.032	142.155	143.656
51.5	132.873	143.14	140.799	140.43	138.799	135.401	138.837	144.127	143.235	147.464	148.306	145.252	138.949	143.322	144.056	144.438
51.75	133.412	142.359	141.54	141.089	141.528	135.073	139.569	145.062	142.416	144.612	147.087	145.884	139.626	142.79	143.305	144.588
52	133.036	143.467	141.044	142.672	140.531	136.093	138.753	144.84	142.445	146.182	146.811	144.901	139.593	142.417	143.122	144.716
52.25	131.951	143.688	141.239	142.503	139.197	135.788	139.903	143.923	142.665	145.666	147.784	145.037	140.36	144.241	143.749	144.772
52.5	133.204	143.729	141.225	142.224	140.147	134.796	139.81	144.241	143.45	146.885	147.752	145.3	139.767	142.511	143.691	145.373
52.75	132.732	142.07	141.502	140.767	138.94	135.06	139.47	143.726	144.502	147.213	147.805	145.272	140.701	144.3	142.787	145.743
53	132.96	141.7	142.53	141.304	139.822	134.974	139.838	144.127	143.073	145.986	148.039	145.53	140.72	143.287	145.261	145.603
53.25	134.57	142.592	143.118	141.968	140.203	137.32	140.101	145.482	144.268	145.964	148.155	146.528	143.307	144.634	144.124	146.188
53.5	132.778	141.587	141.471	141.943	139.6	135.321	141.08	144.193	142.892	146.756	148.417	144.113	140.311	144.84	144.504	145.863
53.75	132.856	142.956	142.262	140.414	140.143	135.532	140.684	144.619	143.009	147.613	147.907	144.926	141.142	145.057	144.995	145.847
54	132.875	142.346	142.96	142.654	140.66	136.213	141.445	145.142	144.119	147.964	148.677	145.737	141.03	144.853	143.837	146.179
54.25	133.135	142.937	141.672	141.15	140.206	135.998	140.935	145.445	143.546	146.999	147.985	144.644	142.275	144.4	143.743	145.672
54.5	133.168	142.5	141.842	141.484	140.349	136.941	140.645	145.508	145.237	147.2	149.151	145.181	141.139	143.55	144.134	145.196
54.75	132.092	142.752	142.474	140.938	140.603	134.933	140.497	145.188	143.548	148.74	147.728	144.44	142.046	145.575	144.213	145.81
55	132.872	143.486	142.516	141.298	139.649	136.944	141.384	143.898	143.15	148.002	147.435	144.006	141.442	145.141	143.247	144.958
55.25	134.263	143.487	142.156	141.803	140.241	136.27	141.346	143.857	144.025	147.848	148.819	143.947	141.905	145.365	143.112	144.654
55.5	132.923	142.66	142.894	141.24	140.12	136.471	141.166	143.019	144.749	147.841	148.45	145.673	143.545	144.557	143.328	144.244
55.75	132.214	142.882	141.961	141.706	140.521	137.526	142.16	142.667	143.063	149.143	148.318	144.073	141.725	143.826	142.668	144.725
56	132.799	143.364	143.169	141.166	140.251	137.411	141.007	143.445	144.698	148.323	148.501	144.352	142.318	144.231	142.389	144.262
56.25	132.232	142.449	142.998	140.754	140.369	137.47	141.222	142.782	144.283	148.243	147.435	143.415	142.418	144.789	142.094	143.619
56.5	133.471	141.723	142	141.961	139.356	137.26	142.21	142.949	145.017	148.972	148.424	142.589	142.467	144.327	142.879	143.159
56.75	133.39	143.588	142.967	140.451	141.601	137.97	141.902	143.351	144.447	149.12	147.035	142.218	142.679	143.829	141.519	143.051
57	132.553	142.591	143.341	140.987	142.383	137.236	140.477	141.637	146.072	148.347	148.504	141.557	142.189	143.199	141.287	142.611
57.25	132.373	142.071	142.435	140.03	140.03	137.34	141.327	141.25	145.143	148.677	146.855	141.849	141.478	143.369	140.985	142.272
57.5	133.38	141.6	143.035	141.326	139.906	137.005	141.535	141.858	146.636	149.001	146.395	141.417	142.211	143.041	139.684	142.105
57.75	133.127	143.649	143.078	140.991	140.436	138.058	141.797	142.663	146.671	146.839	147.096	141.369	142.128	142.224	140.197	140.973
58	133.082	143.006	143.502	140.995	140.429	137.912	141.05	141.65	145.54	147.197	145.997	140.188	141.511	142.266	140.587	141.635
58.25	132.522	142.857	142.181	142.388	140.992	138.5	140.904	142.123	145.189	148.724	145.804	140.86	141.044	141.554	139.529	141.088
58.5	132.81	142.69	142.237	141.687	140.544	138.384	142.277	141.12	145.856	147.008	146.226	140.554	140.854	140.529	138.167	139.856
58.75	132.125	143.093	142.316	140.146	139.9	138.404	140.605	141.378	146.755	148.657	145.307	141.467	142.323	140.965	136.978	140.24
59	132.434	142.95	143.312	140.403	140.883	137.245	141.107	140.922	144.678	147.006	145.028	140.012	141.717	140.524	138.006	139.483
59.25	131.958	142.994	142.402	140.78	140.362	138.99	140.411	140.851	145.585	148.636	145.486	139.892	141.336	140.631	137.433	139.741
59.5	133.069	142.354	142.026	139.877	140.585	137.789	140.426	141.414	146.198	148.341	144.739	140.204	140.822	140.433	138.12	139.669
59.75	133.136	143.155	143.207	139.776	142.065	138.364	140.413	139.962	145.932	148.187	144.383	140.249	140.218	140.882	137.345	138.639
60	131.916	143.168	143.294	140.335	140.397	138.902	139.643	140.362	145.119	148.086	143.854	139.608	140.904	140.355	137.195	139.043
60.25	132.878	143.778	144.516	139.432	140.798	138.134	140.286	140.735	146.33	147.217	144.425	140.128	140.678	139.5	137.2	138.048
60.5	133.076	143.156	142.678	140.576	142.056	138.23	139.668	140.86	146.158	146.969	144.298	139.515	139.236	140.107	137.461	138.566
60.75	132.281	143.306	143.325	140.306	140.527	137.348	140.828	140.928	147.355	145.923	143.074	139.914	140.031	139.515	137.624	138.739
61	132.774	142.751	143.817	140.732	140.4	138.458	139.452	140.125	146.237	146.74	141.727	139.886	141.056	139.437	137.887	138.538
61.25	134.293	143.225	142.604	140.207	141.462	138.671	139.49	140.109	146.276	145.074	142.91	140.97	139.844	138.928	136.879	138.183
61.5	132.922	143.026	143.196	139.752	142.997	139.037	139.786	140.048	145.505	144.857	142.787	138.936	140.171	139.518	136.676	138.623
61.75	132.392	142.326	143.937	140.528	141.142	138.183	139.282	138.939	147.504	144.588	142.24	139.316	140.187	138.424	137.088	138.41
62	133.671	143.238	143.122	140.464	141.946	137.743	139.008	140.646	145.955	145.939	144.499	139.675	138.851	139.683	136.296	137.955
62.25	133.557	143.457	143.166	139.03	142.169	138.415	138.947	139.369	146.523	145.217	143.613	139.588	139.39	138.483	136.409	139.139
62.5	133.085	144.394	142.37	138.608	142.214	138.233	138.384	140.244	147.537	145.348	142.289	138.481	139.66	138.551	136.376	138.202
62.75	133.13	142.482	143.429	139.743	140.954	138.326	137.33	139.352	146.449	144.091	144.248	139.713	138.948	137.315	137.289	138.708
63	132.511	144.001	142.974	140.15	140.764	136.96	138.53	139.081	146.94	143.513	142.95	139.183	139.375	138.751	137.687	138.201
63.25	132.611	144.971	142.672	139.003	142.835	138.544	139.75	139.755	145.047	144.792	142.927	140.193	138.414	139.423	136.905	138.216
63.5	133.529	143.334	142.334	140.168	142.032	136.592	138.137	140.183	145.354	143.092	142.099	139.395	138.438	139.358	136.3	137.644
63.75	132.414	144.291	141.89	140.108	141.565	137.262	138.842	139.433	146.055	143.582	142.152	140.841	137.75	138.23	137.248	138.175
64	133.662	144.359	142.943	139.11	141.712	137.667	138.832	139.888	146.184	143.401	144.024	139.757	138.743	138.401	137.087	137.441
64.25	132.473	144.448	142.359	139.227	142.279	137.452	136.819	140.216	145.763	145.216	142.701	139.011	136.436	138.41	136.492	137.727
64.5	132.876	143.477	141.88	138.822	141.767	136.716	137.055	140.664	145.783	142.586	141.598	139.028	139.258	138.195	138.208	138.266
64.75	133.018	143.629	140.792	139.067	141.738	136.516	137.991	139.552	145.967	144.592	141.708	140.123	138.82	138.294	135.086	138.313
65	133.118	143.849	142.826	139.892	141.013	136.787	138.717	139.708	145.094	143.719	142.401	139.17	136.786	137.254	136.17	137.362
65.25	132.145	144.18	141.875	139.088	142.638	136.861	137.163	138.898	144.749	143.458	141.709	139.656	138.666	138.532	138.111	137.984
65.5	133.437	144.155	141.592	138.601	139.509	136.593	137.736	139.013	145.546	143.939	142.535	140.015	137.854	138.236	135.709	138.022
65.75	132.627	143.956	142.311	139.705	142.081	136.064	138.012	139.254	143.938	143.523	140.683	138.189	137.521	137.045	136.094	137.993
66	131.977	144.925	142.249	139.142	143.189	136.083	137.787	139.099	144.092	143.382	143.371	138.81	137.837	138.457	135.724	138.173
66.25	132.96	143.278	141.888	138.858	141.151	135.066	137.885	139.497	144.138	143.798	142.015	139.825	138.204	138.291	136.69	137.891
66.5	133.699	143.253	140.624	139.294	142.07	136.678	137.612	139.075	143.512	144.444	142.373	139.04	139.295	138.813	136.396	138.088
66.75	132.741	142.876	141.847	139.206	141.269	136.311	136.878	139.856	144.775	144.209	142.563	139.449	136.738	138.088	136.119	138.211
67	131.958	142.423	140.809	139.329	141.558	135.249	136.585	139.289	143.165	142.528	141.803	138.082	137.396	138.538	136.609	137.11
67.25	132.455	142.517	141.786	140.233	142.159	133.562	137.019	139.592	143.877	143.542	144.904	139.307	137.63	137.979	137.104	139.532
67.5	133.071	144.16	142.141	138.635	141.809	135.06	137.039	139.028	143.853	142.97	142.851	138.835	137.388	138.406	137.343	137.728
67.75	131.958	142.643	140.855	139.648	142.975	135.052	136.082	139.666	143.727	143.062	141.613	140.205	138.414	138.104	136.454	137.632
68	132.57	143.021	140.944	139.604	140.831	135.406	137.076	139.646	143.621	144.123	141.041	139.927	138.09	138.724	137.646	137.74
68.25	131.975	143.323	142.643	139.167	142.762	135.7	136.523	139.492	143.531	143.487	141.774	140.359	137.536	138.046	136.727	138.87
68.5	133.136	142.939	141.383	138.597	141.187	135.763	135.825	138.679	142.55	143.255	141.456	138.964	138.988	138.821	137.819	138.454
68.75	133.337	145.576	140.545	139.65	141.564	134.036	137.844	139.968	144.421	142.706	142.609	140.08	138.453	139.253	137.264	139.242
69	132.273	143.002	142.082	139.94	141.285	134.939	137.575	140.401	142.822	142.032	142.436	140.417	139.087	138.705	137.609	139.171
69.25	132.838	143.046	141.256	140.365	140.727	135.434	137.325	139.299	143.287	143.271	142.418	140.22	138.055	139.71	137.147	138.497
69.5	132.763	143.431	141.819	139.35	141.259	136.242	136.902	139.442	142.704	143.439	142.286	140.358	137.649	139.378	137.017	139.067
69.75	133.11	143.606	141.308	139.69	140.574	135.537	135.938	141.395	143.504	143.358	143.1	140.929	138.511	137.991	137.348	138.988
70	132.67	143.72	142.473	139.716	141.061	135.479	137.712	141.122	143.679	143.024	142.643	140.941	138.073	139.427	136.912	139.072
70.25	133.141	143.607	141.209	139.082	141.776	135.135	136.831	141.323	143.086	142.755	143.43	140.905	138.865	138.912	137.797	137.618
70.5	132.624	143.563	142.015	140.616	141.427	135.308	137.357	141.354	143.767	144.263	143.054	141.701	138.21	137.838	138.315	139.565
70.75	132.952	144.269	142.009	140.955	141.016	135.513	136.605	141.095	142.06	143.552	141.872	141.895	138.209	138.846	138.184	139.827
71	133.447	143.235	141.188	139.443	140.299	135.371	138.277	140.787	142.482	143.277	143.478	141.163	137.969	140.53	137.996	139.472
71.25	133.355	143.405	141.754	141.161	140.081	135.152	137.43	140.901	142.816	145.519	142.967	141.755	137.73	139.392	139.58	139.769
71.5	132.687	142.945	140.906	140.714	139.771	135.483	138.878	140.914	144.115	144.738	141.992	142.482	138.906	139.408	137.725	139.332
71.75	132.483	144.652	141.887	141.181	141.403	136.465	138.475	142.438	142.664	143.078	143.398	143.056	137.705	138.94	139.2	140.352
72	131.932	142.637	142.443	139.794	139.811	135.418	137.841	142.932	142.259	144.616	143.749	141.707	138.23	139.986	138.102	140.288
72.25	133.521	142.977	140.626	140.651	140.476	135.058	137.065	142.277	142.916	142.652	143.966	143.202	137.751	139.826	140.013	141.203
72.5	133.2	144.148	140.584	140.967	140.765	135.14	137.517	141.763	143.804	143.616	144.17	143.102	138.096	139.058	139.479	141.623
72.75	133.091	143.386	141.877	140.912	141.398	135.222	137.993	143.509	143.593	143.759	143.026	141.999	139.689	139.924	139.942	142.497
73	133.312	143.854	140.961	140.171	141.458	135.137	138.195	143.066	142.641	143.246	144.492	142.712	139.49	139.314	139.633	141.925
73.25	132.902	143.046	141.139	141.35	140.154	134.976	138.752	142.903	143.384	144.026	143.815	143.598	138.379	139.542	140.487	142.354
73.5	133.022	144.564	140.722	140.577	140.908	134.303	137.715	142.3	143.144	143.874	145.162	144.37	137.906	139.395	139.506	142.117
73.75	132.577	143.184	142.693	141.876	140.933	135.354	138.409	142.863	143.185	144.26	145.509	142.665	138.823	140.367	141.447	144.398
74	133.148	143.26	141.115	141.846	139.991	134.996	139.335	143.555	144.285	144.717	144.696	144.488	139.942	140.733	141.691	143.419
74.25	133.128	142.416	141.034	141.4	140.537	134.694	138.187	143.219	143.659	144.382	146.287	144.927	138.859	140.485	140.085	142.887
74.5	132.394	143.109	141.808	140.948	140.081	135.665	138.034	143.814	142.026	144.812	145.208	144.449	137.833	141.72	141.781	144.069
74.75	133.529	143.324	141.672	141.754	140.211	135.561	137.032	144.376	142.816	144.692	145.478	144.921	139.568	140.83	141.804	143.745
75	133.318	143.109	141.387	140.658	139.434	135.5	138.711	142.834	142.559	144.359	145.648	144.992	137.442	141.506	142.998	144.069
75.25	132.784	143.09	141.368	141.145	140.095	135.536	138.15	144.114	142.348	143.363	145.766	145.409	139.576	140.439	143.988	144.512
75.5	131.953	143.254	141.35	142.963	140.835	135.97	137.393	143.308	143.484	144.934	145.717	145.913	139.324	141.959	141.852	144.692
75.75	132.594	143.393	141.074	141.242	140.593	135.997	137.93	143.051	143.461	144.338	145.977	144.855	139.491	142.16	142.895	144.645
76	132.797	142.964	140.626	141.741	141.035	135.21	138.928	143.338	143.29	143.595	146.294	145.309	139.562	141.921	143.261	144.053
76.25	132.698	143.015	141.837	141.746	139.373	135.164	139.099	143.532	143.045	145.042	147.241	144.944	138.95	141.686	143.484	145.704
76.5	132.953	143.192	141.309	141.328	141.086	135.913	139.328	143.427	142.892	144.683	147.451	145.823	139.643	141.762	142.895	144.651
76.75	133.151	143.16	141.982	142.157	140	135.599	140.163	143.545	142.324	144.931	146.103	145.416	139.582	143	143.765	145.903
77	133.24	143.021	141.505	141.51	139.751	136.519	138.709	144.471	142.255	145.722	147.501	144.763	139.67	142.373	143.689	146.442
77.25	132.907	142.372	140.916	141.145	139.991	135.719	140.104	143.491	143.144	143.739	147.022	146.341	140.011	143.199	144.215	145.765
77.5	133.102	143.961	141.982	141.543	140.156	135.243	140.235	143.862	143.509	146.199	147.052	144.8	140.207	144.181	143.547	144.167
77.75	132.752	144.012	141.429	141.047	139.181	136.644	140.212	144.014	144.132	146.552	148.227	144.872	139.92	143.359	144.217	145.424
78	133.034	143.147	142.068	141.738	140.715	136.981	139.926	143.115	142.787	146.973	148.335	145.18	140.777	143.209	143.191	145.705
78.25	132.957	144.556	141.712	142.575	140.485	135.563	141.288	143.162	143.497	145.995	147.795	144.706	140.92	143.676	143.087	145.172
78.5	133.023	143.595	141.294	143.116	139.413	136.434	140.817	142.336	143.761	146.412	148.696	144.2	140.883	143.236	143.618	144.901
78.75	133.505	142.56	141.888	141.225	139.668	136.457	140.534	142.728	143.897	146.458	148.541	143.315	140.535	143.814	143.103	144.656
79	132.149	143.475	142.157	141.603	140.869	136.602	140.253	143.454	142.757	146.178	148.883	144.049	140.585	143.974	142.797	145.079
79.25	132.746	142.088	141.652	141.546	139.861	136.471	140.505	142.968	143.434	147.406	146.924	143.595	140.726	143.458	143.048	145.034
79.5	133.374	143.179	142.642	140.563	140.68	136.389	140.342	142.711	143.681	147.963	148.289	142.649	141.384	144.071	141.492	143.895
79.75	132.915	142.422	141.026	141.664	139.962	136.911	139.964	142.006	143.635	146.648	148.653	142.997	141.433	144.628	143.009	143.582
80	132.635	143.595	140.884	141.399	139.624	136.411	140.102	141.71	143.447	147.963	148.095	141.943	141.659	143.547	142.331	144.247
80.25	133.32	142.491	141.581	141.1	141.024	136.31	141.757	142.502	144.108	147.967	148.414	142.706	140.31	143.845	141.926	143.378
80.5	133.797	143.628	143.103	140.259	140.068	136.95	141.218	141.496	144.48	147.659	147.215	142.455	142.256	144.67	142.069	142.036
80.75	132.767	142.845	142.137	140.837	139.325	137.437	140.624	140.956	144.678	148.624	147.264	142.179	141.728	144.17	140.105	141.102
81	132.999	142.68	142.42	142.223	140.407	137.484	141.954	140.532	143.572	147.373	147.407	141.031	140.777	142.953	140.675	140.064
81.25	133.12	143.514	142.536	140.55	140.44	137.451	141.486	141.618	144.094	146.641	147.553	140.187	142.489	143.304	139.249	141.846
81.5	133.488	143.723	142.672	141.677	140.3	137.107	141.642	141.204	144.274	149.018	147.338	141.461	142.455	142.473	139.573	140.371
81.75	132.556	143.603	142.191	141.185	140.417	137.759	141.414	140.95	143.213	148.722	146.978	140.552	141.646	142.494	140.718	139.211
82	133.685	143.414	142.505	141.62	139.916	136.803	140.883	140.233	144.784	148.102	146.455	141.016	141.53	142.98	138.626	139.996
82.25	132.875	142.604	142.629	140.499	139.741	137.798	142.42	140.818	143.535	148.153	145.305	139.784	142.511	142.023	138.593	139.701
82.5	132.92	142.775	142.319	141.03	139.865	137.426	141.197	139.31	144.094	149.059	146.52	141.195	141.923	142.119	139.454	139.21
82.75	132.176	142.92	143.179	139.927	139.085	138.282	141.255	140.808	144.452	147.562	146.347	139.253	142.053	141.82	138.656	139.516
83	133.163	142.762	142.325	141.105	140.978	137.519	140.94	139.802	143.994	147.052	145.294	139.446	141.637	143.217	137.018	139.434
83.25	132.459	142.598	141.854	140.049	139.661	138.152	140.618	139.115	145.093	147.91	145.746	140.588	141.305	140.656	138.267	138.679
83.5	132.87	143.839	142.331	140.221	140.948	138.236	141.079	140.077	145.073	147.902	145.154	139.456	142.222	141.334	137.235	138.98
83.75	132.17	143.009	143.018	140.507	140.807	137.922	140.958	139.683	145.004	148.504	144.617	138.55	141.143	141.13	138.523	138.119
84	132.669	143.782	142.795	140.208	139.664	138.83	141.16	139.182	145.296	148.435	145.052	139.932	141.063	141.434	137.607	138.305
84.25	133.096	143.459	142.355	140.606	140.064	137.721	140.019	140.169	145.324	147.977	142.946	139.475	141.12	141.127	137.168	139.011
84.5	132.638	143.523	142.404	140.589	140.613	138.843	140.923	140.48	146.264	147.875	144.172	139.821	141.492	140.495	137.301	138.742
84.75	132.878	143.459	141.33	140.103	140.343	137.246	140.502	139.341	144.847	147.757	144.028	139.504	140.918	140.414	136.67	137.845
85	132.194	142.66	143.149	140.305	140.158	139.533	140.287	139.537	145.087	147.028	144.104	139.798	140.73	139.041	137.374	137.539
85.25	133.03	141.464	141.621	140.596	139.743	138.526	141.083	140.12	145.978	147.476	143.14	141.606	140.457	139.467	136.727	138.763
85.5	133.602	143.714	144.087	140.557	140.648	138.195	140.573	139.894	145.481	146.751	144.106	139.92	140.249	139.045	138.046	137.584
85.75	132.667	143.701	141.271	140.693	140.383	137.973	139.277	138.81	146.022	146.547	142.875	140.951	141.025	139.022	137.52	137.709
86	132.37	143.644	142.665	140.276	139.991	138.658	140.499	138.79	146.837	145.751	142.722	139.085	139.238	139.105	137.024	137.426
86.25	132.666	143.436	143.112	140.291	140.03	138.41	139.724	138.899	146.303	145.793	143.993	140.575	139.952	138.121	136.514	138.449
86.5	132.886	143.429	142.54	139.926	140.34	138.946	139.026	139.579	145	145.606	142.091	139.948	139.47	138.922	137.56	138.494
86.75	132.118	143.885	142.397	140.275	141.16	138.992	139.243	138.355	146.156	145.385	143.155	140.241	139.385	139.6	136.357	138.328
87	131.916	144.096	143	139.931	140.667	138.495	138.598	138.825	145.005	145.464	143.833	139.919	139.241	138.103	137.79	137.13
87.25	132.285	143.677	143.529	139.391	140.319	139.064	139.295	139.602	145.888	145.854	142.863	137.396	139.496	140.077	137.501	137.867
87.5	133.236	142.756	142.142	140.284	141.561	138.513	138.792	139.414	145.657	145.007	142.793	138.872	138.499	139.57	136.387	137.37
87.75	133.006	143.596	143.411	139.814	142.227	137.262	139.34	139.191	146.016	144.635	142.402	139.736	138.557	137.743	135.669	138.297
88	133.13	142.952	142.615	139.588	141.233	137.124	139.417	140.091	146.382	145.36	142.211	139.546	139.615	139.142	137.41	137.805
88.25	131.717	143.754	142.702	139.495	141.221	137.4	138.359	140.185	146.927	143.993	141.809	138.012	138.791	139.077	137.866	137.991
