# Supplementary material for: Bayesian modeling reveals metabolite‐dependent ultrasensitivity in the cyanobacterial circadian clock
Source: Mol Syst Biol. 2020 Jun 4;16(6):e9355. doi: 10.15252/msb.20199355 (PMC7271899; doi:10.15252/msb.20199355)
Supplement: Supplementary file 6 — Source Data for Figure 3 [file MSB-16-e9355-s005.xlsx]

## Sheet: Figure 3B
[KaiA] (μM)	%T-KaiC			%S-KaiC			%D-KaiC			%P-KaiC
	25% ATP	50% ATP	100% ATP	25% ATP	50% ATP	100% ATP	25% ATP	50% ATP	100% ATP	25% ATP	50% ATP	100% ATP
0	0.854623	0.188511	1.52181	1.30996	3.26133	2.91662	0.784042	0.312603	0.744828	2.94862	3.76244	5.18326
0.123027	0.705341	1.0177	1.90147	2.32757	3.45305	4.14402	1.08572	1.15493	1.90529	4.11864	5.62568	7.95079
0.151356	0.772538	1.12833	1.99679	3.07317	3.78379	4.81621	1.16701	0.307687	1.35346	5.01271	5.21981	8.16645
0.186209	0	1.10316	4.19389	2.66841	4.80375	7.19509	0	0.708748	1.70999	2.66841	6.61566	13.099
0.229087	0.201041	0.997614	3.7875	3.3897	3.37814	7.9672	0.846246	0.436288	1.2566	4.43699	4.81204	13.0113
0.281838	1.16184	2.47376	7.62029	3.18854	4.96752	10.6808	0.905427	1.99099	3.55687	5.2558	9.43227	21.8579
0.346737	0.997614	5.96226	13.0011	3.37814	8.9623	17.3564	0.436288	2.20345	6.099	4.81204	17.128	36.4566
0.42658	1.16014	7.81472	14.6762	3.11774	11.1309	19.1373	0.719591	4.38591	11.2995	4.99747	23.3315	45.1129
0.524807	1.88202	10.4064	15.5021	4.5503	13.2621	20.439	1.35565	7.02699	10.8657	7.78796	30.6955	46.8068
0.645654	6.48376	11.4316	15.2033	8.47962	17.0014	23.7111	3.41254	7.49966	12.8578	18.3759	35.9327	51.7723
0.794328	9.34366	12.8373	19.1033	13.691	19.5544	25.4856	5.75253	13.4455	18.8418	28.7872	45.8372	63.4307
0.977237	9.42661	15.0818	18.3463	16.0558	20.2503	25.1507	6.82443	16.4281	21.1743	32.3068	51.7602	64.6714
1.20226	12.3573	14.9552	18.1041	17.2497	21.672	24.0794	10.268	17.1222	26.5366	39.875	53.7495	68.7201
1.47911	11.8534	15.3961	16.5631	19.6065	22.4484	25.6523	12.7516	20.0366	28.9839	44.2115	57.8812	71.1993
1.7	11.8314	16.653	19.4529	20.099	22.7739	23.5909	12.8771	21.5617	32.16	44.8075	60.9885	75.2038
2	13.323	15.5523	19.1317	20.6868	22.4723	23.26	14.4847	22.2351	35.9287	48.4945	60.2597	78.3204

## Sheet: Figure 3D
25% ATP			50%ATP			100% ATP
[KaiA] (μM)	%T-KaiC		[KaiA] (μM)	%T-KaiC		[KaiA] (μM)	%T-KaiC
0	0		0.01	1.62268		0.01	4.60322
0.123027	0		0.05	2.58944		0.0126	2.74556
0.151356	0		0.1	3.0182		0.0158	3.01533
0.186209	0		0.2	6.38666		0.0199	3.31086
0.229087	0		0.3	6.63155		0.0251	2.71813
0.281838	0		0.4	12.3339		0.0316	4.39141
0.346737	0.975991		0.5	23.0765		0.0398	3.79751
0.42658	1.92614		0.6	32.1423		0.05	4.68838
0.524807	2.98924		0.7	37.0386		0.063	3.03023
0.645654	5.48036		0.8	45.4449		0.079	2.8968
0.794328	17.0611		0.9	50.2959		0.1	3.52046
0.977237	29.4142		1	54.1536		0.126	5.84226
1.20226	31.3906		1.1	57.6263		0.158	5.66971
1.47911	34.385		1.2	61.7472		0.199	5.38462
1.7	35.6054		1.3	62.7272		0.251	6.70365
2	40.3268		1.4	61.6111		0.316	16.0913
			1.5	63.7194		0.398	44.2975
			1.6	64.1365		0.501	52.0823
			1.7	66.0741		0.631	65.3709
			1.8	64.0061		0.794	69.1494
						1	72.6266
						1.5	77.0187
